# Supplementary material for: Enhancing Metabolic Efficiency through Optimizing Metabolizable Protein Profile in a Time Progressive Manner with Weaned Goats as a Model: Involvement of Gut Microbiota
Source: Microbiol Spectr. 2022 Apr 13;10(2):e02545-21. doi: 10.1128/spectrum.02545-21 (PMC9045151; doi:10.1128/spectrum.02545-21)
Supplement: SUPPLEMENTAL FILE 1 — Supplemental material. Download spectrum.02545-21-s001.xlsx, XLSX file, 0.5 MB [file spectrum.02545-21-s001.xlsx]

## Sheet: Table S1
Table S1
Alterations of the abundances of predicted functions at KEGG level 3 in both LRUP and HRUP groups over weeks; blue characters: pathways shared the same significantly changing direction along weeks in both groups; red characters: the significant changing pathways over weeks only in LRUP group ; orange characters: the significant changing pathways over weeks only in LRUP group.
Treatment	LRUP											HRUP
KEGG level 3	wk0	wk1	wk2	wk3	wk4	wk5	wk6	wk7	wk8	SEM	P-values	wk0	wk1	wk2	wk3	wk4	wk5	wk6	wk7	wk8	SEM	P-values
ABC transporters	3.44619	3.84339	3.30974	3.61795	3.39762	3.56671	3.25508	3.31159	3.37809	0.0624375	0.13501	3.40443	3.5468	3.42072	3.44651	3.45619	3.51456	3.39628	3.45938	3.52441	0.018048	0.993846
Alanine, aspartate and glutamate metabolism	1.13947	1.04194	1.13116	1.06454	1.12283	1.0441	1.07129	1.05855	1.06432	0.012753	0.121926	1.14671	1.1026	1.09838	1.1084	1.07991	1.0582	1.05796	1.05625	1.05224	0.0106836	0.10481
Amino acid related enzymes	1.47477	1.4471	1.44963	1.42665	1.51718	1.46343	1.51601	1.50112	1.50049	0.0109517	0.14687	1.54855	1.45595	1.4623	1.52487	1.50064	1.49837	1.49721	1.47838	1.46277	0.0103023	0.487373
Amino sugar and nucleotide sugar metabolism	1.71407	1.45111	1.54965	1.44344	1.51458	1.41366	1.43256	1.41809	1.43555	0.0323089	0.0144383	1.62287	1.46639	1.51975	1.45193	1.42922	1.45221	1.40475	1.42037	1.40997	0.0230277	0.0241385
Aminoacyl-tRNA biosynthesis	1.14689	1.12268	1.08215	1.09902	1.17566	1.17933	1.23176	1.20567	1.21776	0.0176723	0.0371787	1.22375	1.09872	1.12475	1.1878	1.20407	1.20394	1.21409	1.20533	1.15494	0.0145383	0.105121
Aminobenzoate degradation	0.10703	0.108773	0.110165	0.127725	0.114259	0.121327	0.105606	0.107006	0.0974144	0.00300006	0.178371	0.0846048	0.0944328	0.113626	0.106939	0.103128	0.100122	0.102396	0.102614	0.114005	0.00304414	0.149292
Arginine and proline metabolism	1.25365	1.17788	1.25172	1.22126	1.24526	1.26479	1.23344	1.21419	1.23282	0.00871407	0.677227	1.19585	1.21752	1.2308	1.28032	1.25119	1.23277	1.23621	1.21995	1.23007	0.00780233	0.17625
Ascorbate and aldarate metabolism	0.133974	0.159616	0.144613	0.143206	0.132861	0.108125	0.105169	0.102728	0.0924591	0.00771827	0.00210679	0.144689	0.148717	0.12814	0.107361	0.100068	0.113098	0.090156	0.0841494	0.105192	0.00756548	0.00141305
Bacterial chemotaxis	0.283142	0.361529	0.313862	0.431868	0.385998	0.573685	0.523326	0.551144	0.59429	0.03913	0.00177977	0.264846	0.306089	0.44946	0.441878	0.537637	0.50929	0.626463	0.717112	0.623981	0.0498297	0.000132261
Bacterial motility proteins	0.501537	0.784521	0.615775	0.892783	0.717631	1.14307	1.07777	1.13783	1.21022	0.0857688	0.00455208	0.514963	0.597345	0.880977	0.813233	1.03955	1.03809	1.2818	1.49606	1.27284	0.108584	0.00122744
Bacterial secretion system	0.548637	0.57612	0.558296	0.568355	0.558785	0.591865	0.589694	0.586557	0.550326	0.00563498	0.783402	0.569187	0.586067	0.561051	0.563946	0.567329	0.577684	0.574204	0.543202	0.571482	0.00399967	0.971402
Bacterial toxins	0.148573	0.149251	0.14508	0.139802	0.134212	0.119789	0.120771	0.11873	0.115215	0.00462613	0.0030482	0.154406	0.151432	0.131966	0.127668	0.12218	0.123915	0.115896	0.113959	0.117655	0.00494109	0.00224329
Base excision repair	0.438306	0.432536	0.430802	0.44164	0.438014	0.449483	0.438732	0.430306	0.426477	0.00233326	0.433084	0.435979	0.427252	0.431316	0.449457	0.434393	0.430917	0.430985	0.429463	0.423316	0.00244521	0.101084
Benzoate degradation	0.202876	0.227952	0.199942	0.214738	0.213479	0.208607	0.2126	0.219211	0.213868	0.00278154	0.591838	0.210999	0.194227	0.208508	0.201044	0.221864	0.219793	0.220938	0.228701	0.231601	0.00417053	0.138207
beta-Alanine metabolism	0.185323	0.20654	0.21026	0.197893	0.194239	0.173913	0.175093	0.18237	0.169822	0.00487208	0.490656	0.181188	0.197835	0.190731	0.193082	0.174958	0.184588	0.171651	0.159446	0.184845	0.00396271	0.32045
Biosynthesis of ansamycins	0.132357	0.113352	0.10645	0.119562	0.119911	0.129559	0.123529	0.122879	0.132225	0.00288335	0.119263	0.126167	0.108231	0.117412	0.11376	0.125091	0.125592	0.123551	0.128424	0.123906	0.0022418	0.564495
Biosynthesis of unsaturated fatty acids	0.110688	0.134753	0.11862	0.136026	0.110985	0.151189	0.130291	0.134041	0.123086	0.0043942	0.634986	0.104589	0.132349	0.118986	0.125212	0.120501	0.125226	0.125832	0.124397	0.133361	0.00282496	0.780935
Biotin metabolism	0.157544	0.138854	0.167579	0.145302	0.158738	0.148495	0.153298	0.145695	0.151733	0.00286325	0.042038	0.144254	0.155881	0.160725	0.158108	0.148129	0.149826	0.14575	0.139356	0.146982	0.00233405	0.436798
Butanoate metabolism	0.561083	0.619593	0.592665	0.630413	0.613692	0.62753	0.629244	0.638671	0.615551	0.00797739	0.300652	0.556104	0.582831	0.617759	0.609136	0.631725	0.62677	0.638552	0.651676	0.653752	0.0106993	0.0245412
C5-Branched dibasic acid metabolism	0.306236	0.327602	0.335495	0.323501	0.317703	0.339172	0.335407	0.325634	0.340337	0.00371491	0.135177	0.325754	0.35374	0.32286	0.342129	0.331565	0.329267	0.333222	0.339984	0.331561	0.00315495	0.869879
Carbon fixation in photosynthetic organisms	0.685188	0.635314	0.645889	0.644556	0.686669	0.642791	0.656779	0.650268	0.649607	0.00612048	0.532922	0.686969	0.63299	0.651657	0.653199	0.656448	0.650553	0.63625	0.635129	0.633591	0.00573853	0.206135
Carbon fixation pathways in prokaryotes	0.943064	0.912233	0.985793	0.967751	0.996164	0.968531	1.01287	1.00101	0.981592	0.0103872	0.182405	0.949384	0.951195	0.97601	1.0066	0.975392	0.96423	0.989976	0.985834	0.961376	0.00628139	0.693889
Cell cycle - Caulobacter	0.48905	0.464918	0.486401	0.472254	0.508988	0.493272	0.515356	0.515097	0.520278	0.00664066	0.0574846	0.530374	0.490166	0.490396	0.516403	0.516822	0.505107	0.512188	0.506146	0.501879	0.00431903	0.391018
Chaperones and folding catalysts	0.978047	0.936558	1.00348	0.95511	0.985949	0.9436	0.979923	0.986046	0.9593	0.00740394	0.555164	0.972236	0.985815	0.977528	0.982828	0.962592	0.957392	0.963277	0.930249	0.948295	0.00590575	0.401135
Chloroalkane and chloroalkene degradation	0.201096	0.205542	0.194629	0.200735	0.2025	0.211545	0.213194	0.202405	0.215806	0.00229837	0.760946	0.191171	0.205927	0.199317	0.207345	0.212399	0.219301	0.214282	0.21929	0.207366	0.00306319	0.619024
Chromosome	1.4832	1.45108	1.47262	1.44168	1.51623	1.49092	1.57594	1.58883	1.60333	0.0203447	0.00107172	1.51152	1.46499	1.50545	1.5084	1.57397	1.55091	1.58592	1.55602	1.52503	0.0128125	0.0320972
Citrate cycle (TCA cycle)	0.533169	0.522695	0.58597	0.567328	0.577755	0.574873	0.61524	0.598816	0.577681	0.00972888	0.426524	0.546732	0.566748	0.57442	0.583648	0.556727	0.548432	0.573936	0.545438	0.536361	0.00539024	0.981228
Cyanoamino acid metabolism	0.297548	0.249125	0.303856	0.28299	0.301863	0.27756	0.278973	0.277514	0.292242	0.00563631	0.625267	0.278617	0.265992	0.321597	0.274139	0.290886	0.265245	0.283711	0.282819	0.276054	0.00564697	0.325499
Cysteine and methionine metabolism	0.927736	0.919929	0.936147	0.915035	0.927217	0.931848	0.972092	0.973415	0.982955	0.00860838	0.00153823	1.01388	0.945265	0.932358	0.939879	0.960494	0.953827	0.972174	0.974816	0.951598	0.0081344	0.191772
Cytoskeleton proteins	0.378754	0.336969	0.343198	0.345572	0.374241	0.38641	0.397143	0.392834	0.415973	0.00909367	0.0430529	0.364569	0.342337	0.369992	0.368475	0.40616	0.392853	0.40914	0.408233	0.388397	0.00777719	0.0899954
D-Alanine metabolism	0.10513	0.106016	0.0972688	0.097872	0.105414	0.0942136	0.102899	0.104187	0.100939	0.00140694	0.0382697	0.107727	0.0942934	0.1012	0.0992447	0.104572	0.105864	0.105133	0.102241	0.103261	0.00134382	0.189287
D-Glutamine and D-glutamate metabolism	0.147181	0.13908	0.147359	0.138354	0.151229	0.138568	0.152385	0.149963	0.147938	0.00187067	0.0588683	0.152425	0.142573	0.144628	0.150134	0.149242	0.147579	0.150841	0.148616	0.147077	0.00102628	0.829151
DNA repair and recombination proteins	2.75071	2.73521	2.74081	2.74214	2.82745	2.79938	2.87146	2.86945	2.84125	0.0189333	0.126166	2.886	2.77076	2.7404	2.85038	2.85922	2.80981	2.85506	2.83901	2.79649	0.015698	0.433078
DNA replication	0.652359	0.633442	0.652369	0.642755	0.674103	0.650275	0.676251	0.676298	0.67371	0.00542953	0.42278	0.715435	0.656318	0.652243	0.678747	0.67184	0.662838	0.677239	0.680465	0.662432	0.00627257	0.600613
DNA replication proteins	1.19522	1.15825	1.21336	1.17768	1.23156	1.20708	1.25878	1.26092	1.26545	0.0127977	0.0915651	1.26213	1.19951	1.21289	1.25665	1.25621	1.2276	1.26351	1.26609	1.23293	0.00817144	0.773463
Drug metabolism - other enzymes	0.313933	0.295848	0.319902	0.305662	0.325746	0.295519	0.31408	0.320648	0.322519	0.00375241	0.550407	0.323578	0.299889	0.314502	0.31697	0.321341	0.30708	0.319633	0.325729	0.319259	0.00275118	0.850674
Fatty acid biosynthesis	0.463586	0.426336	0.449927	0.455873	0.463112	0.478583	0.489111	0.480685	0.496509	0.00724254	0.0236846	0.449065	0.44263	0.458271	0.462659	0.488931	0.486872	0.492236	0.48969	0.479855	0.0064072	0.125075
Fatty acid metabolism	0.215006	0.26553	0.236756	0.237771	0.213631	0.217987	0.210722	0.220069	0.205601	0.00626539	0.532066	0.223815	0.250596	0.219428	0.220033	0.212653	0.220876	0.210641	0.212713	0.229149	0.00405883	0.924961
Flagellar assembly	0.199071	0.34022	0.258439	0.371972	0.283126	0.454941	0.433452	0.462584	0.496208	0.0345089	0.042999	0.202795	0.24305	0.361069	0.317696	0.421195	0.422224	0.533076	0.626401	0.535916	0.0471035	0.00377642
Folate biosynthesis	0.357322	0.366548	0.397816	0.368197	0.396569	0.356839	0.377562	0.37988	0.364018	0.00511687	0.347339	0.371792	0.389688	0.37521	0.400171	0.36782	0.372504	0.358532	0.338349	0.360549	0.00596232	0.160754
Fructose and mannose metabolism	1.20092	1.04497	1.05656	1.0212	1.05272	0.956755	0.950889	0.935183	0.959118	0.027749	0.00334032	1.08246	1.01186	1.04146	0.978356	0.986764	1.01744	0.919391	0.907593	0.949545	0.0189888	0.174927
Galactose metabolism	0.959635	0.808473	0.876764	0.776422	0.802685	0.722545	0.737079	0.723038	0.745947	0.0265006	0.000451248	0.929233	0.861488	0.816002	0.763788	0.750164	0.773122	0.72661	0.709921	0.738367	0.0237577	0.000138065
Glutathione metabolism	0.172239	0.199152	0.194296	0.193579	0.173767	0.161376	0.154102	0.1645	0.14156	0.00657683	0.0186554	0.185481	0.199873	0.176287	0.169296	0.15562	0.155379	0.152636	0.152627	0.162725	0.00553286	0.26587
Glycerolipid metabolism	0.409512	0.410446	0.387627	0.408744	0.406331	0.422808	0.414934	0.401458	0.414092	0.00327493	0.902771	0.423541	0.401845	0.396589	0.397456	0.412931	0.415933	0.404263	0.396992	0.410981	0.00320034	0.830738
Glycerophospholipid metabolism	0.536688	0.583659	0.562981	0.572289	0.574142	0.57433	0.568406	0.572917	0.571356	0.00437817	0.183356	0.5468	0.571073	0.571472	0.568624	0.573454	0.571119	0.559084	0.541632	0.56845	0.00391822	0.386354
Glycine, serine and threonine metabolism	0.810507	0.813257	0.845354	0.818147	0.832745	0.825122	0.823937	0.822299	0.807487	0.00392357	0.69344	0.82118	0.849038	0.819228	0.852279	0.82043	0.799077	0.811764	0.789239	0.824256	0.00682369	0.0642432
Glycolysis / Gluconeogenesis	1.16743	1.1506	1.11919	1.12817	1.13201	1.142	1.15104	1.12794	1.1505	0.00510236	0.696924	1.17876	1.12042	1.12989	1.10924	1.12743	1.13319	1.11238	1.10594	1.08859	0.00838654	0.237979
Glycosphingolipid biosynthesis - globo series	0.129759	0.0887448	0.148024	0.0988387	0.123162	0.0994656	0.120788	0.113166	0.115582	0.00601313	0.214837	0.128177	0.12632	0.124068	0.116921	0.107646	0.0960795	0.111205	0.0986695	0.107231	0.00391298	0.560248
Glycosyltransferases	0.317859	0.325754	0.336267	0.32518	0.298813	0.328124	0.316083	0.324567	0.302641	0.00404675	0.70577	0.308701	0.340126	0.316677	0.309571	0.297547	0.2998	0.307753	0.304051	0.309303	0.00417109	0.879153
Glyoxylate and dicarboxylate metabolism	0.566701	0.562118	0.567877	0.550092	0.537871	0.524152	0.489007	0.500078	0.485725	0.0110732	0.00855215	0.511385	0.560653	0.545857	0.515928	0.509036	0.516315	0.4896	0.469395	0.518659	0.00899504	0.038467
Histidine metabolism	0.657313	0.586868	0.651414	0.622082	0.657131	0.625167	0.639828	0.618391	0.636684	0.00754092	0.66524	0.655216	0.606862	0.645372	0.639879	0.639215	0.622231	0.629442	0.626061	0.614126	0.00515095	0.479731
Homologous recombination	0.913059	0.880891	0.895757	0.888208	0.949506	0.911104	0.963296	0.963789	0.956385	0.0112087	0.0866573	0.968356	0.891835	0.907817	0.937169	0.956584	0.943098	0.964068	0.954418	0.934438	0.00855519	0.389051
Lipid biosynthesis proteins	0.536763	0.510493	0.545838	0.532799	0.55534	0.578617	0.604426	0.600071	0.61604	0.0122691	3.26373e-05	0.536747	0.534721	0.55153	0.551659	0.589126	0.577946	0.603381	0.599051	0.583993	0.00882745	0.00633226
Lipopolysaccharide biosynthesis	0.186493	0.180337	0.233556	0.190852	0.173595	0.15635	0.167421	0.178622	0.119839	0.0100606	0.642851	0.20572	0.216433	0.194057	0.173686	0.13608	0.128985	0.13781	0.10123	0.140409	0.0131671	0.34466
Lipopolysaccharide biosynthesis proteins	0.316615	0.32242	0.388242	0.328707	0.281943	0.253708	0.259291	0.274129	0.206498	0.0176411	0.461541	0.331221	0.364744	0.32077	0.281901	0.225842	0.226375	0.230567	0.202709	0.246077	0.0189854	0.274941
Low_abundance_assmbly	1.95864	1.91132	2.05354	1.9987	1.90426	1.92294	1.85614	1.80652	1.6631	0.038032	0.278791	1.862	2.02713	1.93286	1.88681	1.7193	1.7195	1.72486	1.65182	1.76232	0.0411304	0.110982
Lysine biosynthesis	0.857651	0.839479	0.860385	0.825299	0.850686	0.834496	0.851246	0.836707	0.867922	0.00464231	0.878958	0.896278	0.880342	0.836588	0.875354	0.862297	0.851797	0.839433	0.816926	0.824954	0.00893189	0.173215
Lysine degradation	0.112675	0.151461	0.135601	0.146073	0.11859	0.125501	0.110965	0.122889	0.102338	0.00548327	0.135658	0.112969	0.133445	0.124199	0.120647	0.112416	0.116876	0.111177	0.108272	0.130069	0.00293771	0.632439
Lysosome	0.140982	0.0778706	0.155403	0.107355	0.125027	0.102259	0.111255	0.10036	0.0912636	0.00811311	0.421799	0.110878	0.124314	0.122852	0.118339	0.0892489	0.0721831	0.086875	0.06756	0.0857857	0.00729389	0.210864
Methane metabolism	1.29315	1.27422	1.34638	1.36874	1.42488	1.42748	1.44043	1.34413	1.42174	0.0204962	0.278781	1.23802	1.30178	1.37602	1.48265	1.40067	1.40622	1.39979	1.47162	1.37375	0.0254586	0.0610585
Mismatch repair	0.785537	0.771603	0.792357	0.800823	0.82318	0.829017	0.849204	0.850154	0.857305	0.0104476	0.00920957	0.840162	0.793819	0.808506	0.833545	0.847248	0.826698	0.855085	0.862634	0.836998	0.00726938	0.315666
Naphthalene degradation	0.135101	0.140811	0.137279	0.150932	0.140825	0.150369	0.150074	0.144703	0.143545	0.00193729	0.58839	0.142056	0.140648	0.143428	0.138112	0.142689	0.140697	0.145786	0.147742	0.140744	0.000974331	0.978713
Nicotinate and nicotinamide metabolism	0.433484	0.446165	0.436738	0.409603	0.437555	0.39442	0.431371	0.426273	0.430918	0.00528796	0.384079	0.46494	0.440626	0.421253	0.42624	0.432267	0.432912	0.426126	0.422401	0.413366	0.00496657	0.916502
Nitrogen metabolism	0.741192	0.738775	0.773334	0.737628	0.715699	0.693763	0.713837	0.71934	0.721285	0.00752886	0.475628	0.756255	0.768076	0.746062	0.707639	0.706596	0.720415	0.727427	0.747684	0.732187	0.00713139	0.272887
Nitrotoluene degradation	0.0930684	0.121279	0.101376	0.118604	0.101566	0.111251	0.0967375	0.0991348	0.103412	0.0032519	0.490023	0.0779465	0.106345	0.110132	0.109474	0.1008	0.108579	0.0986738	0.105915	0.100777	0.00331664	0.122024
Novobiocin biosynthesis	0.132622	0.133599	0.136402	0.136318	0.141348	0.132423	0.138196	0.137427	0.13745	0.000967793	0.0858235	0.143622	0.136416	0.137546	0.144301	0.139354	0.139335	0.13864	0.1414	0.13899	0.000883199	0.659709
Nucleotide excision repair	0.383878	0.37663	0.376638	0.387658	0.405701	0.413755	0.414743	0.406694	0.409508	0.00528384	0.110583	0.4156	0.384133	0.385852	0.415165	0.407843	0.394819	0.407854	0.41389	0.398094	0.00410259	0.175558
One carbon pool by folate	0.601372	0.568312	0.599766	0.580478	0.622195	0.589949	0.63312	0.641067	0.63275	0.00858591	0.135955	0.636439	0.579521	0.606248	0.612838	0.623278	0.608012	0.629004	0.620975	0.609937	0.00548477	0.744744
Other glycan degradation	0.373272	0.221425	0.383968	0.271516	0.312542	0.241456	0.263964	0.247363	0.24515	0.0196884	0.142736	0.311022	0.334211	0.315817	0.283658	0.250383	0.215225	0.237122	0.205261	0.228461	0.015903	0.0411408
Others	15.7215	16.0567	16.1931	15.992	15.4193	15.3993	15.3736	15.485	15.2621	0.115004	0.5177	15.4706	16.163	15.8297	15.381	15.2977	15.4385	15.3608	15.234	15.435	0.0986691	0.500242
Oxidative phosphorylation	1.07042	1.03283	1.13571	1.08213	1.12225	1.08684	1.09894	1.10633	1.06941	0.0102884	0.419414	1.06837	1.12871	1.11015	1.153	1.0828	1.06109	1.07178	1.0316	1.08367	0.012345	0.175173
Pantothenate and CoA biosynthesis	0.619724	0.603608	0.625783	0.601756	0.640239	0.655385	0.66864	0.659565	0.669207	0.00886968	0.000682222	0.632696	0.623434	0.630164	0.66043	0.657437	0.654645	0.663865	0.666762	0.660623	0.00549037	0.125691
Pentose and glucuronate interconversions	0.679151	0.588438	0.633104	0.59284	0.575132	0.567844	0.517027	0.499133	0.521882	0.0192613	0.000388586	0.615665	0.620731	0.597145	0.558889	0.541367	0.52915	0.523174	0.526122	0.538632	0.0131308	0.00663388
Pentose phosphate pathway	0.982147	0.930651	0.911078	0.933377	0.940699	0.926669	0.894232	0.875227	0.893817	0.0105767	0.0918973	0.957931	0.915793	0.921455	0.900386	0.912732	0.906916	0.87822	0.875888	0.886816	0.00846168	0.222902
Peptidases	1.90623	1.82384	1.88403	1.83614	1.89977	1.81822	1.8762	1.89448	1.90231	0.0117982	0.229346	1.92182	1.8578	1.86161	1.87712	1.87354	1.86709	1.87502	1.86466	1.85391	0.00670055	0.826484
Peptidoglycan biosynthesis	0.803603	0.79143	0.785355	0.776835	0.820562	0.792655	0.835176	0.838453	0.84792	0.00864932	0.0410526	0.815709	0.78481	0.797278	0.82375	0.839008	0.83339	0.838224	0.824198	0.799747	0.00648099	0.349371
Peroxisome	0.148534	0.145544	0.175685	0.148163	0.164087	0.145245	0.162114	0.158184	0.156549	0.00341064	0.307655	0.161903	0.169702	0.159318	0.164737	0.15712	0.144404	0.159692	0.157335	0.159261	0.00228278	0.967655
Phenylalanine metabolism	0.198971	0.210365	0.207247	0.208799	0.184225	0.189833	0.183245	0.186936	0.176192	0.00422069	0.425392	0.199028	0.213801	0.200457	0.185913	0.182605	0.187533	0.184065	0.182029	0.188969	0.00355825	0.263714
Phenylalanine, tyrosine and tryptophan biosynthesis	0.811984	0.812852	0.845546	0.839383	0.887223	0.90009	0.913524	0.887167	0.923611	0.014154	0.00181006	0.856778	0.864287	0.850171	0.892562	0.900469	0.888458	0.894697	0.894876	0.876407	0.0062074	0.438758
Phenylpropanoid biosynthesis	0.17176	0.143753	0.184457	0.161934	0.171699	0.16313	0.159628	0.156149	0.172964	0.00391598	0.709518	0.169354	0.160025	0.196102	0.154044	0.167934	0.150176	0.16267	0.164775	0.159172	0.00440769	0.651784
Phosphotransferase system (PTS)	0.746156	0.747806	0.549714	0.560971	0.524929	0.35017	0.373713	0.390507	0.365205	0.0521806	0.000233384	0.737695	0.556227	0.526825	0.40614	0.414214	0.54442	0.340744	0.338311	0.439005	0.0424037	0.00372714
Photosynthesis	0.394301	0.370129	0.36618	0.37788	0.402391	0.392875	0.357078	0.371013	0.36327	0.00524655	0.675297	0.375733	0.372467	0.377414	0.396878	0.374341	0.36461	0.357362	0.364717	0.374941	0.0037011	0.822765
Photosynthesis proteins	0.396046	0.374788	0.369409	0.381534	0.403872	0.393964	0.357962	0.372723	0.364126	0.00520574	0.653317	0.37741	0.376315	0.379848	0.398153	0.375678	0.366466	0.358604	0.365632	0.376899	0.00372783	0.815683
Polycyclic aromatic hydrocarbon degradation	0.110086	0.0948449	0.0982456	0.0970404	0.108669	0.106075	0.10072	0.0994278	0.0991313	0.00179228	0.489499	0.104797	0.0918574	0.102275	0.10288	0.102165	0.0984668	0.0985276	0.0970619	0.098814	0.00129595	0.691214
Polyketide sugar unit biosynthesis	0.242797	0.202103	0.231299	0.210352	0.235227	0.213982	0.216608	0.21145	0.209617	0.00458928	0.161897	0.209437	0.218087	0.217053	0.223909	0.212351	0.210062	0.211251	0.213871	0.212392	0.0015491	0.496341
Porphyrin and chlorophyll metabolism	0.943481	0.850104	0.914076	0.898164	0.864794	0.882099	0.813342	0.852048	0.881843	0.0128202	0.489474	0.906322	0.920895	0.898918	0.951167	0.911563	0.886346	0.841493	0.847855	0.84854	0.0125649	0.930949
Prenyltransferases	0.294202	0.281862	0.299709	0.289369	0.305714	0.30053	0.314064	0.314526	0.300785	0.00357068	0.384629	0.318979	0.296514	0.29868	0.311513	0.299642	0.293206	0.303539	0.300269	0.293535	0.00283659	0.864048
Propanoate metabolism	0.498805	0.528973	0.505749	0.515093	0.511714	0.510418	0.51256	0.517517	0.510717	0.00274979	0.90612	0.5104	0.510015	0.513347	0.50524	0.511888	0.529112	0.513979	0.52164	0.521908	0.00248596	0.252648
Protein export	0.584082	0.549368	0.574009	0.554942	0.608443	0.574787	0.612117	0.606446	0.609454	0.00810829	0.0251078	0.608259	0.562378	0.57796	0.59072	0.603638	0.601904	0.604339	0.596618	0.590291	0.00492059	0.281475
Protein kinases	0.29918	0.351024	0.316383	0.330879	0.286408	0.32785	0.302006	0.305017	0.307263	0.00656602	0.185082	0.283981	0.339438	0.30763	0.310525	0.300161	0.310964	0.306797	0.3099	0.317785	0.00488363	0.693786
Purine metabolism	2.25132	2.21165	2.19805	2.15727	2.25223	2.14734	2.20957	2.1985	2.16453	0.0126065	0.466615	2.31655	2.22505	2.17147	2.23575	2.19897	2.20277	2.18546	2.168	2.15565	0.0162955	0.260332
Pyrimidine metabolism	1.78987	1.71686	1.76003	1.73933	1.86276	1.76019	1.87781	1.85883	1.85694	0.0205882	0.0805373	1.86477	1.73776	1.7675	1.84983	1.85684	1.8263	1.86448	1.86913	1.81104	0.0157123	0.444292
Pyruvate metabolism	1.05858	1.03051	1.05515	1.05742	1.07827	1.08136	1.08392	1.06384	1.07841	0.00573472	0.736082	1.01897	1.03047	1.06267	1.05894	1.08495	1.08678	1.07212	1.06795	1.06874	0.00761479	0.0960272
Riboflavin metabolism	0.215878	0.213251	0.225962	0.218147	0.214198	0.209334	0.218247	0.223974	0.208155	0.00200053	0.858472	0.200185	0.221864	0.217679	0.224646	0.213793	0.214414	0.216447	0.208374	0.211821	0.0024182	0.799667
Ribosome	2.26316	2.2068	2.21546	2.20224	2.40967	2.30704	2.46359	2.42191	2.40721	0.0348855	0.0331289	2.41579	2.21234	2.25775	2.41032	2.41216	2.3832	2.42593	2.42142	2.32574	0.026454	0.295738
Ribosome Biogenesis	1.33526	1.37501	1.33958	1.35446	1.40134	1.38823	1.43618	1.43865	1.43898	0.013972	0.00997512	1.38778	1.35507	1.36428	1.40928	1.42752	1.42405	1.43498	1.41938	1.40175	0.00943069	0.0475414
RNA degradation	0.458215	0.430549	0.453721	0.436198	0.455069	0.442095	0.459875	0.455361	0.447837	0.00344731	0.790097	0.481953	0.4603	0.451162	0.455922	0.449369	0.445542	0.454132	0.44329	0.442521	0.00403445	0.812272
RNA polymerase	0.159009	0.160684	0.156531	0.166035	0.176104	0.176347	0.184827	0.175765	0.174158	0.00323307	0.0913641	0.170584	0.160737	0.160957	0.182164	0.176654	0.178381	0.178331	0.188167	0.17238	0.00305519	0.161519
RNA transport	0.129701	0.137628	0.137886	0.152863	0.153291	0.163054	0.158762	0.15057	0.160206	0.00387026	0.0244047	0.116945	0.134678	0.150055	0.159159	0.155339	0.154133	0.153252	0.164025	0.152416	0.00479998	0.247853
Secretion system	1.0313	1.27884	1.10689	1.21125	1.09128	1.22959	1.21487	1.24418	1.21038	0.0275861	0.202056	1.09097	1.16466	1.16473	1.11953	1.17822	1.24423	1.26367	1.29586	1.27811	0.0243332	0.0428411
Selenocompound metabolism	0.389356	0.386736	0.373767	0.371059	0.37627	0.359388	0.358265	0.362268	0.357213	0.00404989	0.0485644	0.393523	0.371873	0.371633	0.359676	0.363583	0.370457	0.353488	0.343193	0.357541	0.00475605	0.0539374
Sphingolipid metabolism	0.272209	0.179213	0.281835	0.20974	0.221308	0.209882	0.21119	0.199919	0.204125	0.0112703	0.313206	0.265784	0.272314	0.240518	0.217243	0.199167	0.175545	0.197148	0.183997	0.194114	0.0118031	0.0107361
Starch and sucrose metabolism	1.16784	1.05296	1.11888	1.05098	1.10207	1.06919	1.05751	1.03667	1.11477	0.0142936	0.302422	1.12803	1.07378	1.12848	1.04362	1.07975	1.06734	1.06707	1.06609	1.05254	0.0100516	0.17678
Streptomycin biosynthesis	0.358287	0.306911	0.348409	0.3198	0.353865	0.33362	0.342503	0.330245	0.333594	0.00548249	0.205895	0.319711	0.327491	0.334691	0.338368	0.328268	0.324338	0.330821	0.328785	0.322736	0.00193594	0.857557
Sulfur metabolism	0.260288	0.251198	0.273608	0.264576	0.256787	0.276228	0.258936	0.260063	0.252617	0.00286322	0.904301	0.25228	0.270431	0.268459	0.256405	0.250089	0.244955	0.247152	0.242732	0.253069	0.00324807	0.552685
Sulfur relay system	0.24794	0.272265	0.254922	0.275656	0.255859	0.273979	0.253967	0.260995	0.254636	0.0034032	0.968772	0.234841	0.26957	0.266414	0.259366	0.26017	0.27178	0.258112	0.256979	0.271613	0.0038074	0.895614
Taurine and hypotaurine metabolism	0.11176	0.106711	0.114429	0.107162	0.1119	0.10336	0.105188	0.104706	0.10016	0.00153624	0.215858	0.114589	0.111333	0.109731	0.110419	0.102891	0.102743	0.10351	0.100232	0.10288	0.00167933	0.19303
Terpenoid backbone biosynthesis	0.553315	0.52323	0.534302	0.532695	0.580465	0.560225	0.59284	0.592832	0.585272	0.0091219	0.00167717	0.583288	0.528045	0.550838	0.576178	0.585171	0.576491	0.589127	0.595516	0.574473	0.00702877	0.240253
Tetracycline biosynthesis	0.151582	0.147026	0.146378	0.160285	0.149961	0.157091	0.147311	0.142102	0.148305	0.00187462	0.88911	0.135667	0.148499	0.147433	0.152293	0.155651	0.159502	0.149833	0.151212	0.153197	0.00221194	0.806299
Thiamine metabolism	0.477354	0.477458	0.485408	0.493771	0.514866	0.514782	0.525186	0.519982	0.535093	0.0072296	0.00260844	0.491688	0.488219	0.498603	0.520582	0.518759	0.517204	0.51928	0.523181	0.511271	0.00447453	0.475937
Transcription factors	1.79768	1.98252	1.77981	1.86048	1.69552	1.7645	1.70658	1.76068	1.7961	0.028747	0.382379	1.78259	1.85803	1.79121	1.71456	1.79513	1.86245	1.77781	1.79083	1.83192	0.0151678	0.927023
Transcription machinery	0.964988	0.856529	0.990331	0.960815	0.992833	1.04313	1.04187	1.04791	1.06445	0.0215376	0.0692117	0.911974	0.950968	1.0054	1.02511	1.03219	0.988396	1.04893	1.06429	1.01464	0.0160426	0.0436991
Translation factors	0.524896	0.507051	0.516345	0.507269	0.555145	0.528809	0.563948	0.55649	0.549559	0.00740946	0.0165619	0.554732	0.508095	0.522887	0.555118	0.550543	0.54846	0.554681	0.551444	0.538136	0.00555843	0.246308
Transporters	7.09392	7.49138	6.60801	7.15992	6.86581	7.07107	6.56729	6.6143	6.84912	0.102745	0.339062	6.82098	6.89939	6.80273	6.83819	6.9583	7.04568	6.74258	6.8854	7.00752	0.0332515	0.995643
Tropane, piperidine and pyridine alkaloid biosynthesis	0.111479	0.116463	0.11945	0.118607	0.113514	0.106252	0.109762	0.114467	0.110685	0.00144163	0.304546	0.120094	0.116958	0.117932	0.113894	0.113567	0.113216	0.112239	0.11281	0.113073	0.000919029	0.733465
Tryptophan metabolism	0.122428	0.160384	0.140925	0.155674	0.141204	0.14175	0.130811	0.135119	0.110941	0.00511008	0.0379499	0.122037	0.140698	0.135364	0.14104	0.124638	0.133236	0.126825	0.122801	0.145046	0.00289582	0.357279
Two-component system	1.2656	1.5051	1.39044	1.51513	1.30777	1.56065	1.44316	1.49018	1.47809	0.0330766	0.242136	1.20424	1.4443	1.47186	1.39697	1.44508	1.46061	1.53845	1.5707	1.57175	0.0374068	0.0401657
Tyrosine metabolism	0.337691	0.353893	0.33582	0.349641	0.340302	0.332006	0.32605	0.324845	0.316987	0.00395012	0.360714	0.339869	0.333843	0.338171	0.328157	0.328706	0.328396	0.320777	0.319723	0.325396	0.00233655	0.490203
Ubiquinone and other terpenoid-quinone biosynthesis	0.139256	0.159983	0.181113	0.156833	0.142188	0.131145	0.140201	0.144461	0.105255	0.00697433	0.551325	0.174928	0.185424	0.154776	0.14606	0.114791	0.117712	0.119994	0.100495	0.124605	0.00973142	0.226338
Valine, leucine and isoleucine biosynthesis	0.71972	0.746494	0.753583	0.747327	0.756118	0.810892	0.798819	0.770067	0.79124	0.00976729	0.0709558	0.746878	0.783645	0.746759	0.801076	0.787321	0.780033	0.788888	0.791467	0.780864	0.00635238	0.552075
Valine, leucine and isoleucine degradation	0.184998	0.20509	0.200832	0.209239	0.196386	0.193422	0.186471	0.195707	0.164905	0.00438775	0.138973	0.194057	0.196346	0.189413	0.200494	0.178681	0.181303	0.182643	0.177847	0.195794	0.00285368	0.531802
Vitamin B6 metabolism	0.199078	0.191574	0.201725	0.176504	0.189328	0.172847	0.19533	0.191269	0.190562	0.00318234	0.127287	0.219554	0.198327	0.191722	0.183819	0.188873	0.188728	0.190506	0.181458	0.181971	0.00390808	0.178225
